# Supplementary material for: Insecticidal and Ovicidal Activity of Cymbopogon citratus Essential Oil and Its Nanoemulsion Against Hemipteran Crop Pests with Mortality, Antennal Malformations, and Volatile Alterations
Source: Insects. 2025 Dec 10;16(12):1254. doi: 10.3390/insects16121254 (PMC12734222; doi:10.3390/insects16121254)
Supplement: Supplementary file 1 [file insects-16-01254-s001.zip]

Archive with 1 entries (1 files):
- insects-3978012-supplementary.pdf
